# Supplementary material for: A TRIM Family-Based Strategy for TRIMCIV Target Prediction in a Pan-Cancer Context with Multi-Omics Data and Protein Docking Integration
Source: Biology (Basel). 2025 Jun 22;14(7):742. doi: 10.3390/biology14070742 (PMC12292072; doi:10.3390/biology14070742)
Supplement: Supplementary file 1 [file biology-14-00742-s001.zip]

Archive with 1 entries (1 files):
- biology-3640033-supplementary.pdf
